# Supplementary material for: PTBP1 protects Y RNA from cleavage leading to its apoptosis-specific degradation
Source: Cell Death Discov. 2024 Jul 12;10:322. doi: 10.1038/s41420-024-02080-6 (PMC11245482; doi:10.1038/s41420-024-02080-6)
Supplement: Supplementary file 1 — Supplemental Table S1 [file 41420_2024_2080_MOESM1_ESM.xlsx]

## Sheet: Sheet1
Supplemental Table S1. Primer sequences
Experiment	Target	Sequence
Quantitative PCR	DICER	Forward: AGAGATTCTACTTTAATTTCGAAACAG
		Reverse: AGGGTCCCAGAACTACCAAT
	DROSHA	Forward: GCTACGAACGGAGCAGAGAG
		Reverse: GGTGATCTTCGGTTGTCTCG
	RNaseL	Forward: CCCCATTTAAGAACTGAGGAACC
		Reverse: GCCCAAATGAGAGGTACCAATA
siRNA	siDICER	5'-AAGGCUUACCUUCUCCAGGCUUU-3'
	siDROSHA	5’-AACCGAAGAUCACCAUCUCUGUU-3'
	siRNaseL	5'-AGACUACACUAGUCCAUAAUU-3'
in vitro transcription template	T7 Y3 RNA	Forward: TAATACGACTCACTATAGGGGGCTGGTCCGAGTGCAGTGG
		Reverse: AAAAGGCTAGTCAAGTGAAGCA
cloning	PTBP1	Forward: TAGAATTCATGGACGGCATTGTCCCAGAT
		Reverse: AGGGAGAATCACGTGACTTGATTAGAGGG
mutagenesis	PTBP1 D7A	Forward: GGACGGCATTGTCCCAgctATAGCCGTTGG
		Reverse: CCAACGGCTATagcTGGGACAATGCCGTCC
	PTBP1 D139A	Forward: GGAGCTGAAGACCgccAGCTCTCCCAACC
		Reverse: GGTTGGGAGAGCTggcGGTCTTCAGCTCC
	PTBP1 D172A	Forward: GGCCGTGgccGCAGGGATGGCGATG
		Reverse: CATCGCCATCCCTGCggcCACGGCC
Northern Blotting	ASR from Y3 RNA	5'-TAGTCAAGTGAAGCAGTGGGA-3'
	ASR from Y5 RNA	5'-AGCTAGTCAAGCGCGGTTGTGGGGG-3'
