# Supplementary material for: PTBP1 protects Y RNA from cleavage leading to its apoptosis-specific degradation
Source: Cell Death Discov. 2024 Jul 12;10:322. doi: 10.1038/s41420-024-02080-6 (PMC11245482; doi:10.1038/s41420-024-02080-6)
Supplement: Supplementary file 2 — Supplemental Table S2 [file 41420_2024_2080_MOESM2_ESM.xlsx]

## Sheet: Sheet1
Supplemental Table S2. Mutagenesis of Ptbp1 gene in mice
Mutant Ptbp1 mice	Target	Exon	Sequence
(i) Ptbp1 D7A mice	Ptbp1 D7A	Exon 2	Intact: tttctctccacagCATCGTCCCAGACATAGCAGTCGGTACAAAGgtaggt
			Mutant: tttctctcgacagCATCGTCCCAGCCATAGCAGTCGGTACAAAGgtaggt
(ii) Ptbp1 D138A/D172A mice	Ptbp1 D138A	Exon 4	Intact: GTGCTTCGTGGACAGCCCATCTACATCCAGTTCTCCAACCACAAAGAGCTCAAGACCGACAGCTC
			Mutant: GTGCTGAGCGGACAGCCCATCTACATCCAGTTCTCCAACCACAAAGAGCTCAAGACCGCCAGCTC
	Ptbp1 D171A	Exon 5	Intact: TGCCGTGGATGCAGGAATGGCAATGGCAGGGCAGAGCCCAGTGCTCAGGATCATTGTGGAAAACCTTTTCTACCCAGTGACCCTGGACGT
			Mutant: TGCCGTGGCTGCAGGAATGGCAATGGCAGGGCAGAGCCCAGTGCTCAGGATCATTGTGGAAAACCTTTTCTACCCAGTGACGCTGGACGT
(iii) Ptbp1 D7A/D138A/172A mice (Caspase 3-resistant Ptbp1 knock-in mice)	Ptbp1 D7A	Exon 2	Intact: ctacaggccacacagtgctgatgtctacttttctctccacagCATCGTCCCAGACATAGC
			Mutant: ctacagtccacacagtgctgatgtctacttttctctccacagCATCGTCCCAGCCATAGC
	Ptbp1 D138A	Exon 4	Intact: ACAAAGAGCTCAAGACCGACAGCTCGCCCAACCAGG
			Mutant: ACAAAGAGCTCAAGACCGCCAGCTCGCCCAACCAGG
	Ptbp1 D171A	Exon 5	Intact: TGCCGTGGATGCAGGAATGGCAATGGCAGGGCAGAGCCCAGTGCTCAGGATCATTGTGGAAAACCTTTTCTACCCAGTGACCCTGGACGT
			Mutant: TGCCGTGGCTGCAGGAATGGCAATGGCAGGGCAGAGCCCAGTGCTCAGGATCATTGTGGAAAACCTTTTCTACCCAGTGACGCTGGACGT
